# Supplementary material for: Helicobacter pylori Infection Is a Risk Factor for Severe Hyperemesis Gravidarum Requiring Prolonged Hospitalization
Source: J Obstet Gynaecol Res. 2025 Oct 6;51(10):e70099. doi: 10.1111/jog.70099 (PMC12540016; doi:10.1111/jog.70099)
Supplement: Supplementary file 1 — Dataset S1: Raw data used for statistical analysis. [file JOG-51-0-s001.xlsx]

## Sheet: シート1
hospital Sendagi	length of hospital stay	Admitted for 21 days or more	age	primipara	gravidity	para	nullipara	smoking	Gestational age at admission	Gestational age at discharge	height(m)	pre-pregnancy weight(kg)	weight at admission(kg)	BMI at admission	Pre-pregnancy BMI	weight loss(rate)	ART	Anti H.pylori antibody	urin keton	strongly positive urine ketones	WBC	Hb	Hct	Plt	AST	ALT	LDH	gGTP	T-Bil	BUN	cre	eGFR	CRP	D-dimer	TSH	FT3	FT4	hCG	mental illness	diabetes	hyperthyroidism	hypohyroidism
1	7	0	29	1	0	0	1	0	7.42857	8	1.6	52	50	19.5312	20.3125	0.0384615	0	0	4	1	14900	13.1	38	24.6	11	8	106	11	1.5	10.5	0.45	132	0.09	0.6	0.185	2.34	1.24	48677.7	0	0	0	0
1	10	0	35	1	0	0	1	0	12.7143	14	1.65	49	44.5	16.3269	17.9982	0.0928571	0	0	4	1	7100	12.4	36.2	10.4	22	31	166	18	1	13.3	0.46	130	0.02	0.6	0.17	2.63	1.83		0	0	0	0
1	10	0	32	1	0	0	1	0	10.4286	11	1.7	65	57	19.7232	22.4913	0.123077	1	0	4	1	9000	14.2	40.1	25.8	12	7	101	8	0.7	8.5	0.43	133		1.3	0.19	2.96	1.36	215225	0	0	0	0
1	12	0	26	1	0	0	1	0	11.8571	13	1.59	51	49	19.3821	20.1733	0.0392157	0	0	4	1	7200	14	39.2	17.3	17	12	138	16	0.8	13.6	0.53	113	0.12	0.7	2.38	2.6	1.21	105100	0	0	0	0
1	13	0	26	1	0	0	1	0	10.4286	12	1.54	50.6	45.6	19.2275	21.3358	0.0988142		0	4	1	6800	11.9	35.2	19.5	24	22	191	7	0.6	11.6	0.52	114	0.02		0.755	1.62	1.19	275358	0	0	0	0
1	20	0	37	1	0	0	1	0	9.14286	11	1.55	60	54.5	22.6847	24.974	0.0916667		0	4	1	6500	11.8	35.4	36.2	10	7	108	14	0.6	6.5	0.55	98	0.06		0.961	3.16	1.27	131921	0	0	0	0
1	25	1	39	1	0	0	1	0	13	16	1.58	56	50	20.0288	22.4323	0.107143		0	4	1	7900	13.7	38.8	34.3	26	27	226	20	0.8	7.9	0.43	125	0.17		0.057	3.66	1.53	146872	0	0	0	0
1	26	1	26	1	0	0	1	0	8.71429	12	1.59	49	45	17.7999	19.3821	0.0816327	0	0	4	1	8900	12.6	36.4	23.1	15	9	145	14	0.6	11.3	0.51	118	0.01	2.3	0.265	2.92	1.95	161928	0	0	0	0
1	28	1	29	1	0	0	1	0	16.4286	20	1.63	43	38	14.3024	16.1843	0.116279	0	0	4	1	8700	12.1	33.8	28.5	33	45	163	18	0.8	5.1	0.4	149	0.02	0.6	0.857	2.62	1.52	42149.5	1	0	0	0
1	42	1	37	1	0	0	1	0	8.71429	14	1.63	56	53	19.9481	21.0772	0.0535714	1	0	4	1	6500	13.3	39.8	27.3	15	9	165	12	1	16.4	0.48	114	0.07	0.5	0.703	3.75	1.93	128782	0	0	0	0
1	47	1	34	1	0	0	1	0	6.42857	12	1.61	51.5	47	18.132	19.8681	0.0873786		0	4	1	7600	15.5	43.9	22	24	12	211	15	0.9	9.2	0.51	109	0.14		4.1	2.32	1.51	51721.7	1	0	0	0
1	47	1	37	1	0	0	1	0	11.8571	18	1.55	60	51.5	21.436	24.974	0.141667		0	4	1	9000	13.3	39.3	37.8	34	44	148	59	1.4	7.2	0.47	116	0.09		0.298	2.72	1.32		0	0	0	0
1	60	1	39	1	0	0	1	0	8.42857	16	1.71	52	48	16.4153	17.7832	0.0769231	0	0	4	1	7300	12.6	36.2	19.5	18	11	160	13	1.2	14.8	0.53	101	0.04	0.5	0.18	2.92	1.86	280773	0	0	0	0
1	64	1	31	1	0	0	1	0	8.14286	17	1.6	52	49.4	19.2773	20.3125	0.0509615	0	0	4	1	10100	13.9	39.2	15.5	18	16	157	19	0.8	7.7	0.42	138	0.04	1.3					0	0	0	0
1	8	0	26	1	0	0	1	0	6.85714	8	1.56	53	49.2	20.217	21.7784	0.0716981		0	3	1	8100	14.6	40.6	23.7	17	10	164	11	1.8	14.1	0.48	126	0.02		0.18	3.18	1.74	66578.3	0	0	0	0
1	10	0	31	1	0	0	1	0	6.14286	7	1.6	52	51	19.9219	20.3125	0.0192308	0	0	3	1	12400	13	37	16.7	17	12	174	13	0.9	8	0.44	131	0.02	0.8	1.14	2.47	1.31	61121.4	0	0	0	0
1	14	0	29	1	0	0	1	0	7.71429	9	1.68	56	52	18.424	19.8413	0.0714286	0	0	3	1	7200	12.3	35.9	26	15	11	135	13	0.8	6.4	0.5	115	0.03	0.6	0.519	2.72	1.48	168404	0	0	0	0
1	14	0	29	1	0	0	1	0	9.85714	11	1.68	56	52	18.424	19.8413	0.0714286	0	0	3	1	7000	12.8	36.6	26.9	18	19	141	15	0.4	6.6	0.45	129	0.03	0.7	0.519	2.72	1.48	168404	0	0	0	0
1	14	0	35	1	0	0	1	0	10.2857	12	1.59	56.6	52.5	20.8715	22.5014	0.0724382	0	0	3	1	7800	13	37.7	31.1	16	18	122	9	0.6	4.5	0.41	137	0.03		0.009	4.52	2.18	187848	0	0	0	0
1	20	0	27	1	0	0	1	0	8.57143	11	1.54	46	45.6	19.2275	19.3962	0.00869565		0	3	1	12100	11.4	33.4	25.8	21	14	219	16	1.1	8.8	0.47	126	0.04		0.133	2.39	1.53	225790	0	0	0	0
1	26	1	31	1	0	0	1	0	9.28571	12	1.6	55.1	50.7	19.7852	21.5234	0.0807622	1	0	3	1	8900	13.1	38.1	24.6	15	11	166	11	0.4	7.6	0.45	128		1.2	0.089	2.61	1.31	222518	0	0	0	0
1	79	1	29	1	0	0	1	0	8.28571	19	1.63	53	49.8	18.7436	19.9481	0.0603774	0	0	3	1	8200	13.9	39	23.7	16	10	128	11	0.6	5.1	0.41	146	0.01	0.8	0.182	3.53	1.72	186532	0	0	0	0
1	10	0	25	1	0	0	1	0	10.1429	11	1.6	46	39.9	15.5859	17.9688	0.132609		0	2	0	4100	10	28.8	17.9	10	11	120	14	0.5	4.3	0.3	210	0.05		0.021	2.51	1.56	240784	0	0	0	0
1	11	0	34	1	0	0	1	0	13.4286	14	1.6		44.7	17.4609			1	0	2	0	5300	11.3	32.1	12.9	39	44	126	40	0.8	2.4	0.27	218	0.02	1.1	0.005	7.15	3.14	208720	0	0	1	0
1	18	0	30	1	0	0	1	0	7.71429	10	1.62	54.6	52.6	20.0427	20.8048	0.03663	0	0	0.5	0	9700	13	37.5	29.5	13	11	111	11	0.4	9.5	0.38	156	0.19	0.7	1.29	3.01	1.23	193879	1	0	0	0
1	5	0	30	1	0	0	1	0	11	11	1.63	58	52	19.5717	21.83	0.103448	0	0	0	0	6300	13.3	37.9	19	16	7	196	8	0.5	7.4	0.47	123	0.05	1	0.028	3.47	1.75	197956	0	0	0	0
1	12	0	31	1	0	0	1	0	9.42857	10	1.5	41	40.6	18.143	18.3443	0.0109756	0	0	0	0	10100	12.5	36	21.7	14	9	117	9	0.9	8.9	0.41	142	0.05	0.5	0.941	2.75	1.2	191835	0	0	0	0
1	11	0	36	1	0	0	1	0	7.71429	9		90	88.3			0.0188889		1	3	1	9800	13.5	39.9	27.5	13	14	141	21	0.6	6.6	0.56	97	0.62		1.68	2.99	1.3	67925	0	0	0	0
1	37	1	28	1	0	0	1	0	7.42857	12	1.63	57	53	19.9481	21.4536	0.0701754	0	1	1	0	6300	14	40.8	29.3	12	11	113	18	0.9	8.6	0.56	103	0.04	0.6	0.438	2.8	1.64	81770.2	1	0	0	0
1	9	0	27	0	1	0	1	0	6.57143	7	1.71		51.1	17.4755			0	0	4	1	7900	16.1	44.6	35.6	16	9	146	21	1.75	12.1	0.55	107	0.03	0.8	0.713	1.9	1.22	566116	0	0	0	0
1	13	0	26	0	1	0	1	0	9.14286	12	1.46	59.7	47.8	22.4245	28.0071	0.19933		0	4	1	6500	13.3	37	25.9	20	19	134	12	0.7	4.8	0.39	156	0.17		1.96	3.12	1.5	76445.2	0	0	0	0
1	15	0	38	0	1	0	1	0	12	14	1.58		56.5	22.6326			0	0	4	1	7800	13.7	39.4	34.4	30	46	205	71	1.3	4.7	0.48	113	0.08						0	0	0	0
1	23	1	24	0	1	0	1	0	9.28571	12		48.3	44.3			0.0829016		0	4	1	5400	12	34.1	33.7	54	52	142	19	1.7	6.6	0.46	133	0.07		0.555	2.81	1.39	177201	0	0	0	0
1	25	1	34	0	1	0	1	0	12.8571	16	1.59	71	65.8	26.0275	28.0843	0.0732394	1	0	4	1	7400	12.4	35.7	21.5	13	10	141	15	0.55	5.2	0.39	146	0.03	1	0.331	2.8	1.34	61296.2	0	0	0	1
1	29	1	34	0	1	0	1	0	8.42857	12	1.61	54	52.9	20.4082	20.8325	0.0203704		0	4	1	8700	12.4	36.2	29.6	13	9	134	11	0.8	3.6	0.4	142	0.07	2	0.412	2.79	1.44	99806	0
1	80	1	31	0	1	0	1	0	8.85714	16	1.43	37	34.1	16.6756	18.0938	0.0783784	0	0	4	1	5000	12.9	36.9	17.2	22	13	155	13	0.71	3.8	0.4	146	0.03	0.8	0.176	3.02	1.84	108070	0	0	0	0
0	15	0	30	0	1	0	1	0	7.85714	9	1.53	57	54	23.0681	24.3496	0.0526316	0	0	3	1	6660	13.4	41.1	33.3	24	15	181		0.92	14.7	0.6	94.5		0.8	0.049	2.81	1.88	141772	0	0	0	0
0	18	0	38	0	1	0	1	0	9.42857	12	1.69	68.5	60.2	21.0777	23.9838	0.121168	1	0	3	1	7140	14.6	41.7	15.5	23	13	145	11	0.74	10	0.63	84.3		0.7	0.437	1.89	1.52	162623	0	0	0	0
0	19	0	34	0	1	0	1	0	10	12	1.57	42.5	38.6	15.6599	17.2421	0.0917647	1	0	3	1
0	35	1	35	0	1	0	1	0	8.42857	13	1.6	72	62	24.2188	28.125	0.138889	0	0	3	1	6570	13.6	40.3	36.2	69	118	232	32	1.33	10.7	0.41	137.1	0.17	0.6	0.048	3.18	1.62	70234	0	0	0	0
1	15	0	38	0	1	0	1	0	9.42857	11	1.58		56.4	22.5925			0	0	3	1	6000	13.7	40.1	33.6	26	45	145	49	1.77	9.7	0.5	108	0.04	1.9	0.416	2.68	1.7	120448	0	0	0	0
1	16	0	32	0	1	0	1	0	6.71429	8	1.67	62.5	65.5	23.486	22.4103	-0.048	0	0	3	1	8900	14.1	42.5	22.2	24	23	234	41	1.01	9.4	0.59	94	0.03	0.5	0.383	3.34	1.25	73413.5	0	0	0	0
1	27	1	32	0	1	0	1	0	10	13	1.6	57.3	54.6	21.3281	22.3828	0.0471204	0	0	3	1	6700	14.1	39.9	23.6	22	13	155	103	0.49	9.9	0.46	124	0.29	0.8	0.07	3.4	1.36	187320	0	0	0	0
1	34	1	33	0	1	0	1	0	6.28571	10	1.53	54.7	50	21.3593	23.3671	0.0859232	0	0	3	1	5700	12.3	38	26.9	13	7	134	11	0.76	2.3	0.52	107	0.03	0.5	0.282	3.65	1.66	124685	0	0	0	0
1	36	1	37	0	1	0	1	0	10.5714	15	1.72	62	55	18.5911	20.9573	0.112903	0	0	3	1	5700	12.6	37.7	24.5	13	9	1137	11	0.4	2.6	0.46	119	0.04						0	0	0	0
1	50	1	37	0	1	0	1	0	7.28571	14	1.6	55.6	51.6	20.1562	21.7188	0.0719424		0	3	1	5500	13.1	37.7	22.2	31	47	134	15	0.8	9.9	0.5	109	0.15		0.055	3.81	2.09	227031	0	0	0	0
1	51	1	30	0	1	0	1	0	8.71429	14	1.65	59	50.8	18.6593	21.6713	0.138983	0	0	3	1	5800	13.1	36.8	18	14	9	147	11	0.57	7.9	0.54	106	0.04	1.1	0.277	2.57	1.5	112829	0	0	0	0
1	13	0	29	0	1	0	1	0	8.85714	10	1.63	49	45	16.9182	18.4425	0.0826531	0	0	2	0	8100	11.5	34.3	16.8	20	21	149	11	0.6	11.5	0.4	149	0.1	0.7	0.03	3.01	2.2	214865	0	0	0	0
1	53	1	41	0	1	0	1	0	8.42857	15	1.65	70.5	67	24.6097	25.8953	0.0496454		0	2	0	5900	12.7	35.8	19.7	29	51	166	15	0.4	11.8	0.54	97	0.13		0.14	3.44	1.6	205497	0	0	0	0
1	10	0	33	0	1	0	1	0	6.85714	8	1.54	47	48.4	20.4082	19.8178	-0.0297872		0	1	0	7800	12.6	35.7	28.9	12	13	102	12	1.1	4.5	0.4	142	0.04		1.88	2.29	1.14	100182	0	0	0	0
1	9	0	37	0	1	0	1	0	9.14286	10	1.72	62	54.8	18.5235	20.9573	0.116129	0	0	0.5	0	7700	13.5	38.9	25	19	20	168	12	0.4	9.4	0.44	125	0.04	0.9	0.007	8.24	3.72	298813	0	0	0	0
1	25	1	42	0	1	0	1	0	10.4286	13	1.59	60	55.3	21.8741	23.7332	0.0783333	0	0	0.5	0	7700	13.1	36.7	22.5	76	229	168	41	0.9	4	0.41	130	0.04	0.8	1.42	2.65	1.29	163470	0	0	0	0
0	12	0	24	0	1	0	1	0	7.42857	9	1.6	82.2	82.2	32.1094	32.1094		0	0	0	0	6990	12.4	38.3	27.6	15	27	135	11	0.34	4.6	0.5	122.9	0.77	0.6	1.8	3.48	1.36	58986	0	0	0	0
1	7	0	26	0	1	0	1	0	7.14286	8	1.46	59.7	49.5	23.222	28.0071	0.170854	0	0	0	0	6000	13.4	37.3	24.8	14	9	126	10	0.9	4.4	0.41	148	0.03	0.9	2.12	3.33	1.51	89383.4	0	0	0	0
1	10	0	33	0	1	0	1	0	17.5714	18	1.67	63	57	20.4382	22.5896	0.0952381	1	0	0	0	9500	12.5	36.6	24.7	19	15	139	17	0.59	3	0.43	132	0.05	0.8	0.558	2.91	1.19	57760.1	0	0	0	0
1	12	0	28	0	1	0	1	0	12.8571	14	1.56	48.4	40.5	16.642	19.8882	0.163223	1	0	0	0	7300	11.8	33.5	25.3	19	23	115	12	0.53	4.5	0.3	206	0.13	0.8	0.005	7.95	3.79	169632	0	0	0	0
1	17	0	39	0	1	0	1	0	6.85714	9	1.58		40.5	16.2234			0	0			6500	12.5	35.5	18.9	23	15	187	13	1.49	7.1	0.38	144	0.03	0.9	0.334	3.23	1.58	140605	0	0	0	1
1	27	1	28	0	1	0	1	0	15.1429	18	1.54	50	39.8	16.7819	21.0828	0.204	0	0			6100	10.7	31.7	10.2	40	24	172	23	0.53	3.9	0.27	231	0.03	0.9	0.005	13.6	3.91	157858	0	0	0	0
1	31	1	38	0	1	0	1	0	8.14286	12	1.52	49	47	20.3428	21.2084	0.0408163	1	0			2800	11	32.4	18.5	13	7	101	12	0.85	3.2	0.38	145	0.16	0.8	0.333	2.31	1.34	119833	0	0	0	0
1	32	1	28	0	1	0	1	0	8	12	1.57		66	26.7759			0	0			5500	12.5	36.3	32.2	13	13	115	15	0.71	7.2	0.4	150	0.07	2	0.332	2.45	1.35	104772	0	0	0	0
1	51	1	29	0	1	0	1	0	10	17	1.63	49	42.1	15.8455	18.4425	0.140816	1	0			6600	11.7	34.8	23.6	18	17	145	16	0.75	9.4	0.45	131	0.07	0.8	0.007	2.27	1.97	161684	0	0	0	0
1	30	1	30	0	1	0	1	0	10.8571	15	1.59	50	46	18.1955	19.7777	0.08		1	4	1	7800	11.7	34.5	25.7	13	8	132	8	0.3	8.7	0.44	133	0.02		0.01	3.54	1.78	277148	0	0	0	0
1	56	1	32	0	1	0	1	0	6.14286	14	1.6		54.1	21.1328			0	1	4	1	7300	13.1	37.5	25	19	15	129	13	3.7	9.7	0.59	94	0.04	0.6	2.75	2.54	1.51	66603.4	0	0	0	1
0	24	1	31	0	1	0	1	0	8.71429	11	1.57	48	45.5	18.4592	19.4734	0.0520833	0	1	3	1	4100	10.5	31.5	21.2	14	11	112	9	0.62	6.3	0.49	116.8	0.03	0.7	2.94	2.3	1.06	99198	0	0	0	0
0	24	1	31	0	1	0	1	0	11.7143	15	1.58	56.8	50.8	20.3493	22.7528	0.105634	0	1	3	1	7490	12.7	36.7	25.9	16	15	103	15	0.62	6.9	0.32	186.1	0.03	0.6	0.005	9.22	4.26	225757	0	0	1	0
1	13	0	30	0	1	0	1	0	5.71429	7	1.54	55.1	57.3	24.1609	23.2333	-0.0399274	1	1	1	0	6100	13	37.6	22.7	14	8	115	7	0.75	8.1	0.51	113	0.03	0.4	0.524	2.68	1.36	28120.5	0	0	0	0
0	13	0	30	0	1	0	1	0	16.8571	18	1.57	45	39.6	16.0656	18.2563	0.12	0	1	0	0	6820	11.9	35	28.6	18	19	128	9	0.67	3.8	0.44	132.6	0.03	0.9	2.15	2.42	1.32	23767	0	0	0	0
1	6	0	35	0	1	0	1	0	13.7143	14	1.64	48.8	46	17.1029	18.144	0.057377	1	1			9700	13.6	39.4	29.5	147	483	188	51	0.97	9.2	0.39	144	0.03	0.6	0.006	2.03	1.12	165478	0	0	1	0
1	12	0	35	0	1	0	1	0	15.5714	17	1.64	48.8	43.8	16.2849	18.144	0.102459	1	1			8700	13.9	38.8	32	81	211	155	43	1.66	9.2	0.38	148	0.03	0.9	0.118	1.68	1.25	125862	0	0	1	0
1	9	0	32	0	1	1	0	0	7	8	1.46	38	34	15.9505	17.827	0.105263		0	4	1	4200	12.6	36.3	26	15	9	125	13	3.6	8.5	0.45	127	0.02		0.017	2.87	1.96	61806.7	0	0	1	0
1	13	0	37	0	1	1	0	0	6.14286	8	1.55	63.3	61.3	25.5151	26.3476	0.0315956		0	4	1	4000	13.7	38.8	19.3	16	13	174	16	0.7	17.4	0.56	96	0.41		1.18	2.25	1.27	81081.1	0	0	0	0
1	24	1	33	0	1	1	0	0	8	10	1.6	65	67.9	26.5234	25.3906	-0.0446154		0	4	1	6900	13.1	36.9	29.7	15	10	178	13	1.8	6.7	0.45	127	0.04	0.9				191251	0	0	0	0
1	26	1	35	0	1	1	0	0	6.57143	10	1.55		55.7	23.1634			0	0	4	1	8000	12.9	37.6	27.1	18	12	175	11	1	14.4	0.4	141	0.02	0.6	0.659	2.7	1.52	58584.7	0	0	0	0
1	51	1	32	0	1	1	0	0	8.14286	15	1.46	38	34.4	16.1381	17.827	0.0947368		0	4	1	3500	10.7	30.7	22.5	11	7	107	9	2.3	6.5	0.4	144	0.02		0.02				0	0	1	0
1	5	0	30	0	1	1	0	0	9.85714	10	1.58	46	43.4	17.4956	18.5437	0.0565217	0	0	3	1	4000	12.3	34.7	23	15	17	115	10	0.6	4.9	0.43	136	0.01	0.5	0.015	3.65	1.93	155687	0	0	0	0
1	22	1	29	0	1	1	0	0	7.85714	10	1.54	46	41.4	17.4566	19.3962	0.1		0	3	1	8300	10.6	33.3	25.8	17	7	167	10	1.9	11	0.6	94	0.11		0.157	1.48	1.31	98432.5	0	0	0	0
1	28	1	34	0	1	1	0	0	8.85714	12	1.64	66	64.5	23.9813	24.539	0.0227273	0	0	3	1	7200	13.4	38.7	22.1	30	40	209	22	1.1	16.3	0.49	114	0.34	12.6	0.74	2.44	1.73	176822	0	0	0	0
1	22	1	32	0	1	1	0	0	9.42857	12	1.63	60	55	20.7008	22.5827	0.0833333	0	0	1	0	5600	12.9	36.5	29.3	15	8	139	11	0.5	7.2	0.41	139	0.02	1	0.098	3.58	1.75	274871	0	0	0	0
1	8	0	26	0	1	1	0	0	9.42857	10	1.61		49	18.9036				0	0.5	0	1700	12.4	36.2	14.2	25	25	147	20	0.4	1.7	0.38	160	0.07		0.423	2.98	1.38	295652	0	0	0	0
1	30	1	41	0	1	4	0	0	9.71429	13	1.65	63.3	59.3	21.7815	23.2507	0.0631912	1	1	4	1	5200	12.5	35	23.4	17	17	156	12	0.66	5	0.47	113	0.03	0.5	0.504	2.81	1.57	93821.7	0	0	0	0
1	6	0	33	0	2	0	1	0	11.7143	12	1.61	48.1	42.1	16.2417	18.5564	0.12474	1	0	4	1	5700	12.5	35.7	24.8	15	8	153	14	0.8	7	0.41	139	0.13	1	0.014	3.73	1.85	192457	0	0	0	0
1	14	0	37	0	2	0	1	0	9.42857	11	1.49	44.9	40.9	18.4226	20.2243	0.0890869	1	0	4	1	7900	16	46.2	24.1	18	46	157	19	0.7	15.8	0.53	102	0.11	0.6	0.011	4.41	2.99	218336	0	0	0	0
1	24	1	32	0	2	0	1	0	12.5714	15	1.61	50	41.1	15.8559	19.2894	0.178	0	0	4	1	6500	12.7	36	27.8	29	59	125	34	1	4	0.31	191	0.09	1.6	0.049	1.69	1.12	193158	0	0	0	0
1	36	1	47	0	2	0	1	0	10.5714	15	1.62	68.4	61.3	23.3002	25.9989	0.103801		0	4	1	6300	13.4	37.5	21.4	19	18	155	10	0.8	19.7	0.67	74	0.09		0.431	2.28	1.76	273102	0	0	0	1
1	36	1	43	0	2	0	1	0	6.85714	11	1.64		57.5	21.3786			1	0	4	1	8700	14.7	42.5	24.3	21	13	199	15	0.7	8.2	0.55	94	0.1	0.6	2.36	2.98	1.48	103293	0	0	0	0
1	49	1	35	0	2	0	1	0	8.57143	15	1.53	53.9	49	20.9321	23.0253	0.0909091	1	0	4	1	5400	14.9	43	11.6	15	7	116	10	1.13	9.9	0.45	124	0.09	0.4	0.149	1.98	1.36	195809	0	0	0	0
1	9	0	32	0	2	0	1	0	11.2857	12	1.61	50	41.5	16.0102	19.2894	0.17	0	0	3	1	6100	12.8	37	20.2	53	117	128		0.8	2.1	0.24	253	0.03		0.029	2.97	1.34	202535	0	0	0	0
1	10	0	28	0	2	0	1	0	12.1429	13	1.55	75.3	67.3	28.0125	31.3424	0.106242	0	0	3	1	6800	13.8	38.7	27.8	22	27	173	24	0.9	8.1	0.44	135	0.38	1	0.063	2.94	1.48	155404	0	0	0	0
1	11	0	39	0	2	0	1	0	13	14	1.56	53.1	51.2	21.0388	21.8195	0.0357815	1	0	3	1	13600	13.8	39.7	31.2	19	9	179	13	0.77	13.9	0.57	93	1.16	0.8	0.462	2.16	1.1	165449	1	0	0	0
1	56	1	31	0	2	0	1	0	10.8571	18	1.54	63	62	26.1427	26.5643	0.015873	0	0	3	1	7200	12.7	37.9	27	36	59	143	28	0.7	4.4	0.4	146	0.07	0.8	0.018	3.43	1.77	104786	1	0	0	0
0	20	0	30	0	2	0	1	0	5.42857	8	1.57	47.4	51.4	20.8528	19.23	-0.0843882	0	0	2	0	8060	12.9	38.1	23.5	21	15	218	14	0.99	7.4	0.45	129.1	0.03	0.5	0.783	3.22	1.31	17573	0	0	0	0
1	14	0	47	0	2	0	1	0	6.28571	8	1.62	68.4	66.4	25.2387	25.9989	0.0292398		0	2	0	6900	13.3	38.7	21.6	16	13	136	10	0.7	13.1	0.74	66	0.06		3.47	1.87	1.67	72091	0	0	0	1
1	6	0	26	0	2	0	1	0	13.1429	13	1.48	33.4	33	15.0657	15.2484	0.011976	0	0	0	0	7100	10.9	31.6	23.5	19	15	150	12	0.7	4.3	0.29	218	0.02	0.8	0.575	2.21	1.27	124336	0	0	0	0
1	8	0	34	0	2	0	1	0	15.1429	16	1.57	58.9	54.1	21.9482	23.8955	0.0814941	0	0	0	0	7300	11.5	34.1	27.5	13	9	110	13	0.57	7.6	0.53	104	0.03	0.7	0.484	2.61	1.09	28074.3	0	0	0	0
1	13	0	34	0	2	0	1	0	10.2857	12	1.57	58.9	53.2	21.583	23.8955	0.0967742	0	0	0	0	10200	12.2	34.7	28.2	15	9	146	13	0.87	9.1	0.52	107	0.03	0.9	0.06	3.41	1.52	103690	0	0	0	0
1	55	1	33	0	2	0	1	0	12	19	1.61	48	46.3	17.862	18.5178	0.0354167	1	0			15600	12.6	34.7	23.1	18	12	151	10	0.9	9	0.38	151		0.8	0.066	3.39	2	215471	0	0	0	0
1	66	1	35	0	2	0	1	0	9.85714	19	1.6	51.8	46.3	18.0859	20.2344	0.106178		1	4	1	7300	12.6	36	16	20	15	147	11	0.6	11.3	0.37	155	0.01		0.036	3.92	1.58	224366	0	0	0	0
1	50	1	35	0	2	0	1	0	8.57143	15	1.58	62	58	23.1455	24.7417	0.0645161		1	1	0	8900	10.8	32.4	18.8	23	32	151	27	0.5	15.9	0.68	79	0.15		0.427	2.82	1.54	157471	0	0	0	0
1	35	1	31	0	2	0	1	0	7.14286	16	1.6	53	49.5	19.3359	20.7031	0.0660377		1	0	0	7500	13.4	37.9	23.7	19	11	162	12	2.8	9.1	0.56	101	0.04		2.59	1.76	1.71	162224	0	0	0	0
1	4	0	37	0	2	1	0	0	11.8571	12	1.5	41	38.5	17.1111	18.2222	0.0609756	0	0	4	1	2600	11.1	32.6	20.9	19	9	127	4	0.36	7.5	0.59	90	0.39	1	0.327	1.55	0.82	148829	0	0	0	0
1	11	0	36	0	2	1	0	0	10.1429	11	1.56	41.2	41.2	16.9297	16.9297		0	0	4	1	2300	12.3	35.6	13.8	20	10	165	7	0.29	4.6	0.45	123	0.26	0.8	1.29	2.31	1.15	138541	0	0	0	0
1	44	1	39	0	2	1	0	0	7.42857	13	1.51	73.4	72.3	31.7091	32.1916	0.0149864	1	0	4	1	8000	13.8	40	24.4	41	84	116	42	0.78	9.6	0.52	102	0.68	0.8	0.322	2.77	1.41	125541	0	0	0	0
0	12	0	33	0	2	1	0	0	9.14286	10	1.64	55	48.4	17.9767	20.4491	0.120909	0	0	3	1	4890	11.2	33.2	20.7	14	6	112	8	0.51	8.9	0.43	132.3	0.03	1.1	0.036	1.45	1.4	151540	0	0	0	0
1	48	1	34	0	2	1	0	0	11.7143	18	1.57	48	44.6	18.094	19.4734	0.0708333	0	0	3	1	10200	12.9	35.9	25.7	23	25	131	19	0.39	6.8	0.51	109	0.03	1.5	0.989	2.23	1.15	195588	0	0	0	0
1	49	1	39	0	2	1	0	0	7.71429	14	1.63	59	56.4	21.2277	22.2063	0.0440678	1	0	2	0	7900	11.5	35.9	32.6	13	12	137	42	0.66	12	0.49	109	0.07	0.7	1.32	3.29	1.91	79735.2	0	0	0	0
1	12	0	34	0	2	1	0	0	6.14286	7	1.62		48.6	18.5185			0	0	0.5	0	11400	13.6	39.4	25.4	12	13	133		0.8	4.7	0.51	109	0.13					119409	1	0	0	0
1	2	0	34	0	2	1	0	0	17	17	1.62		42.1	16.0418			0	0	0	0	8300	12.4	34.7	27.1	18	1	135	14	0.8	5	0.41	138	0.07	0.7	1.15	2.78	1.32	22971.6	1	0	0	0
1	4	0	25	0	2	1	0	0	11.2857	11	1.66		50.9	18.4715			0	0	0	0	3500	11.6	33.1	22.7	16	14	138	16	0.67	10.8	0.58	103	0.03	0.9	3.45	2.52	1.31	173474	0	0	0	0
1	5	0	28	0	2	1	0	0	10	10	1.65	58.2	55.8	20.4959	21.3774	0.0412371		0	0	0	5500	10.7	33.1	25.2	16	9	161	8	0.3	6.8	0.45	132	1.25		0.516	2.94	1.02	180447	0	0	0	0
1	6	0	28	0	2	1	0	0	8.28571	8	1.65	58.2	55.2	20.2755	21.3774	0.0515464		0	0	0	6000	11.5	35.3	29.1	16	7	170	10	0.4	10.9	0.5	118	0.01		0.327	3.34	1.31	182572	0	0	0	0
1	13	0	35	0	2	1	0	1	11.4286	13	1.53	58	56	23.9224	24.7768	0.0344828	0	0	0	0	6700	13.3	38.4	24.2	11	11	129	17	0.5	4.8	0.39	145		0.8	0.967	2.82	1.22	134127	0	0	0	0
1	13	0	34	0	2	1	0	0	10.2857	12	1.62		44.7	17.0325			0	0	0	0	8300	14.7	41	29.9	36	93	217	21	1	5.1	0.45	125	0.11	0.6	0.894	2.96	2.04	166177	1	0	0	0
1	41	1	31	0	2	1	0	0	10.5714	16	1.59	43.9	44.7	17.6813	17.3648	-0.0182232	0	0	0	0	7300	12.5	36.2	19.2	17	28	124	14	0.54	6.2	0.46	125	0.04	0.8	0.007	6.45	3.35	188880	0	0	0	0
1	28	1	29	0	2	1	0	0	9.28571	13	1.6	45.5	39	15.2344	17.7734	0.142857	0	0			11500	14.7	42.4	24.7	22	12	137	15	0.63	8.3	0.38	157	0.03	0.9	0.022	3.62	2.26	315940	0	0	0	0
0	17	0	32	0	2	1	0	0	11.7143	14	1.53	55	50	21.3593	23.4952	0.0909091	0	1	3	1	7110	10.5	35.2	33.5	31	37	185	16	0.35	9.6	0.53	107.2	0.12	0.8	0.398	2.46	1.44	245694	0	0	0	0
1	10	0	33	0	2	1	0	0	11.8571	13	1.53	53	47.6	20.3341	22.6409	0.101887	0	1	3	1	8000	12	33.8	13	14	9	151	11	0.46	6.1	0.42	136	0.36	0.7	0.006	3.7	1.84	140766	0	0	0	0
1	26	1	32	0	2	1	0	0	8.57143	12	1.54	43	38	16.0229	18.1312	0.116279	0	1	2	0	11400	12.5	37.3	27.1	19	8	168	12	0.8	13.5	0.52	109	0.03	0.7	0.644	2.19	1.24	181774	0	0	0	0
0	24	1	40	0	2	1	0	0	8.85714	12							1	1	1	0
1	21	1	27	0	2	2	0	0	9.71429	12	1.56	63	48	19.7239	25.8876	0.238095	0	0	4	1	10800	12.2	35.9	30.7	22	12	267	15	0.4	15.1	0.38	160	0.71	0.6	0.01	7.58	2.53	319777	0	0	1	0
1	14	0	27	0	2	2	0	0	7.42857	9	1.56	63	56.9	23.381	25.8876	0.0968254	0	0	3	1	5500	12.2	35.9	19.7	14	9	156	11	0.6	10.5	0.54	109	3.78	1	0.802	2.76	1.33	67661.2	0	0	1	0
1	27	1	37	0	2	2	0	0	8.85714	12	1.62	66	58	22.1003	25.1486	0.121212		0	1	0	5100	12.9	37	22.8	16	12	133	8	0.8	10.8	0.43	128	0.01		0.005	15.5	7.78	106255	0	0	1	0
1	26	1	39	0	2	2	0	0	8.28571	11	1.6	60.1	57.1	22.4447	23.624	0.0499168		0	0.5	0	7200	9.1	31.9	30.8	17	8	182	13	0.5	9.2	0.38	144	0.89		0.893	3.03	1.31	203862	0	0	0	0
1	7	0	37	0	3	0	1	0	11.4286	12	1.67		59	21.1553			1	0	4	1	8500	12.5	37.2	20.7	20	16	145	9	0.93	8.8	0.49	111	0.03	1.1	0.006	5.65	2.73	359908	0	0	0	0
1	8	0	37	0	3	0	1	0	12.7143	13	1.67		55.5	19.9003			1	0	4	1	21200	13.5	39.5	23.2	131	280	209	25	0.86	13.4	0.59	91	0.03	1.3	0.005	7.18	3.71	399496	0	0	0	0
1	8	0	26	0	3	0	1	0	7.28571	8	1.55	50.7	47.7	19.8543	21.103	0.0591716	0	0	4	1	7000	12.6	37.1	24	14	9	145	11	0.53	6.5	0.43	142	0.03	0.7	0.042	4.53	2.22	202230	0	0	0	1
1	11	0	36	0	3	0	1	0	8.28571	9	1.54	46.7	47	19.8178	19.6913	-0.00642398	1	0	4	1	4900	11.5	33.1	22.6	22	22	149	14	0.46	6.5	0.4	140	0.04	0.9	0.033	3.17	2.1	214286	0	0	0	0
1	14	0	43	0	3	0	1	0	11.1429	13	1.62	56.9	51.4	19.5854	21.6811	0.0966608	1	0	4	1	5400	12.9	36.4	23.7	15	12	156	12	0.7	12.1	0.37	145	0.03	0.8	0.005	4.93	2.38	341761	1	0	0	0
1	15	0	33	0	3	0	1	0	7.42857	9	1.57	51.7	45.3	18.378	20.9745	0.123791	0	0	4	1	6400	12.5	35.7	15.6	18	13	137	14	0.6	13.5	0.43	132		0.9	0.266	1.6	1.58	83245.4	0	0	0	0
1	26	1	26	0	3	0	1	0	12	15	1.55	48	43.8	18.231	19.9792	0.0875	0	0	4	1	9800	14	39.7	26.3	24	31	178	10	0.52	9.1	0.4	153	0.03	1.1					0	0	0	1
1	29	1	35	0	3	0	1	0	6.71429	10	1.56	55	51.3	21.0799	22.6003	0.0672727		0	4	1	7300	14.6	41	20	20	11	179	14	1.2	8.8	0.53	104	0.06		0.868	2.84	1.84	100450	0	0	0	0
1	33	1	28	0	3	0	1	0	7.28571	11	1.56	47.5	45	18.4911	19.5184	0.0526316	0	0	4	1	4300	13	36.5	14.6	15	7	122	10	1.2	13.1	0.47	126	0.03	4.7	0.552	2.7	1.42	125396	0	0	0	0
1	5	0	36	0	3	0	1	0	7.14286	7	1.58	55.4	55.4	22.1359	22.1359		1	0	3	1	5900	11.1	32.7	23	18	15	129	11	0.5	12.5	0.43	128	0.04	0.7	0.596	2.51	1.03	86779.1	0	0	0	0
1	2	0	34	0	3	0	1	0	4.85714	5	1.6	49.5	48.9	19.1016	19.3359	0.0121212	0	0	2	0	5600	13.8	40.2	30	21	14	122	16	0.69	7.1	0.49	115	0.03	0.5	1.86	2.7	1.24	8063.2	0	0	0	0
1	55	1	39	0	3	0	1	0	6.57143	14	1.64	55.2	47.8	17.7722	20.5235	0.134058	0	0	2	0	7700	12.1	34.5	18.5	13	12	129	11	0.94	4.2	0.42	129	0.03	0.5	0.693	2.6	1.64	125185	0	0	0	0
1	9	0	38	0	3	0	1	0	8.57143	9	1.56	52	49.3	20.2581	21.3675	0.0519231		0	1	0	9600	12.8	35.7	26.5	16	17	127	12	0.5	17.4	0.53	101	0.15		0.595	3.05	1.57	192703	0	0	0	0
1	11	0	26	0	3	0	1	0	10.2857	11	1.55	48	45.2	18.7929	19.9792	0.059375	0	0	0	0	6500	12.2	35.3	22.6	20	17	151	9	0.38	6.2	0.35	177	0.03	0.9	0.007	4.57	2.32	243401	0	0	0	1
1	21	1	31	0	3	0	1	0	7.28571	10	1.6	49.9	45.9	17.9297	19.4727	0.0792377		1	4	1	12900	13.4	38.5	18.5	16	15	156	13	0.5				0.04		1.46	1.67	1.29	172129	0	1	0	1
1	70	1	33	0	3	0	1	0	7	15	1.6		53.6	20.9375			0	1	3	1	9000	11.1	33.1	28.3	18	11	156	7	2.7	12.2	0.54	103	0.04	0.6	1.44	1.93	1.42	44740.3	0	0	0	0
1	6	0	37	0	3	1	0	0	7.57143	8	1.57	48.4	46.4	18.8243	19.6357	0.0413223	0	0	4	1	5700	14	40.3	23	11	7	130	9	0.8	12.6	0.46	121	0.03	2.5	0.742	2.17	1.32	73131.6	0	0	0	0
1	9	0	39	0	3	1	0	0	8.71429	9	1.59	62.9	59.9	23.6937	24.8803	0.0476948	0	0	4	1	7300	12	35.2	25.1	20	31	141	10	1.5	7.3	0.47	114	0.18	7.8	0.072	3.06	1.75	164738	0	0	0	0
1	13	0	36	0	3	1	0	0	8.85714	10	1.54	65	60.4	25.468	27.4077	0.0707692		0	4	1	9500	14.8	42	24.7	17	9	210	13	1.1	9.2	0.62	86	0.56		0.11	3.36	2.36	187305	1	0	0	0
0	9	0	41	0	3	1	0	0	8.85714	10	1.49	43			19.3685		0	0	2	0	4310	14.3	42.2	21.6	19	11	133	14	0.68	6.4	0.5	105.4	0.05	2.3	0.131	2.75	1.51	159027	0	0	0	0
0	9	0	32	0	3	1	0	0	12.2857	13	1.67	71	68.5	24.5617	25.4581	0.0352113	0	0	0	0	7630	13.9	42.7	27.4	41	69	238	21	0.77	7.7	0.58	96.2	0.03	1.1	2.2	2.16	1.18	72783	0	0	0	0
0	40	1	30	0	3	1	0	0	9.85714	11	1.59	52	48.1	19.0261	20.5688	0.075	0	1	3	1	8240	12.2	35.1	19	14	10	133	12	1.12	8.5	0.49	117.9	0.05	0.7	0.121	2.48	1.66	94163	0	0	1	0
1	12	0	37	0	3	2	0	0	10.7143	11	1.64	67	61.9	23.0146	24.9108	0.0761194		0	4	1	7200	14.2	40.1	23.6	19	25	150	21	1.1	15	0.56	96	0.36		1.16	2.29	1.43	164652	0	0	0	0
1	14	0	37	0	3	2	0	0	7.28571	9	1.64	67	64	23.7954	24.9108	0.0447761		0	4	1	7700	13.9	39.8	23.7	22	22	151	14	1.1	19.8	0.63	84	0.09		0.689	2.03	1.53	140389	0	0	0	0
1	16	0	31	0	3	2	0	0	12	14	1.54	47.4	38.4	16.1916	19.9865	0.189873	0	0	3	1	5800	14.8	43	20.1	21	24	133	12	0.8	15.9	0.48	119	0.03	1.5	0.011	2.89	2.19	216435	0	0	0	0
1	33	1	29	0	3	2	0	0	8.71429	13	1.63		49.8	18.7436			0	0	0	0	5200	12.6	36	24.2	14	11	63	12	0.4	6	0.47	125	0.08	3	0.028	3.75	1.7	198584	0	0	0	0
1	14	0	39	0	4	0	1	0	6.42857	8	1.61	54	51.1	19.7137	20.8325	0.0537037	1	0	4	1	7700	12.9	38.2	32.5	26	34	148	10	0.51	7.2	0.56	94	0.03	0.8	2.81	2.23	1.61	65692.1	0	0	0	1
1	18	0	34	0	4	0	1		15.1429		1.57	45	42.9	17.4044	18.2563	0.0466667	0	0	4	1	6000	10.8	30.7	17.4	32	29	135	8	0.4	11.7	0.56	98	0.12	0.8	0.986	2.15	1.23	132388	0	0	0	0
1	19	0	32	0	4	0	1	0	10.2857	12	1.52	46.3	43.8	18.9578	20.0398	0.0539957	1	0	4	1	9100	13.3	37.7	66.8	14	8	167	11	0.37	7.8	0.53	106	0.06	1.6	0.167	1.94	1.55	203471	0	0	0	1
1	16	0	32	0	4	1	0	0	7.42857	9	1.68	53.5	50.5	17.8926	18.9555	0.0560748		0	4	1	6500	12.9	37.8	20.5	20	10	184	14	0.8	18.8	0.47	121	0.09		0.039	3.84	2.28	214140	0	0	0	0
1	17	0	40	0	4	1	0	0	11	13	1.59	47	43.5	17.3153	18.7085	0.0744681		1	4	1	7200	12.5	36.1	23.1	17	11	188	8	0.6	7.3	0.42	128	0.05		0.174	2.73	1.6	200824	0	0	0	0
1	35	1	34	0	4	2	0	0	8	12	1.57	51.1	50.3	20.4065	20.7311	0.0156556	0	0	4	1	6300	13.6	39.2	19.5	17	10	119	24	1.2	5.7	0.57	96	0.16	0.6	0.103	3.63	2.22	120023	0	0	0	0
1	51	1	32	0	5	0	1	0	7.57143	14	1.51		43	18.8588			0	0	4	1	7000	14.4	39.7	22.5	17	16	160	14	0.61	5.5	0.36	162	0.03	0.5	0.168	3.12	2.01	203515	0	0	0	0
1	19	0	40	0	5	1	0	0	8	10	1.49	45.7	43	19.3685	20.5847	0.059081	1	0	4	1	8500	13.7	40.8	31.9	16	14	194	9	0.59	11.4	0.54	98	0.27	0.8	0.108	4.23	2.25	217970	0	0	0	0
1	39	1	39	0	5	1	0	0	7.28571	12	1.62	50	50	19.052	19.052		0	0	4	1	7900	13.7	38.6	21.1	14	12	160	12	1	13.1	0.42	129	0.03	1.3	0.161	2.6	1.57	125400	0	0	0	0
1	9	0	35	0	5	1	0	0	8.71429	9		44.4	45.5	#DIV/0!	#DIV/0!	-0.0247748	0	0	0	0	4700	11.4	34.5	20.6	12	10	110	11	0.48	4.9	0.47	118	0.03	0.7	0.349	2.6	1.5	115184	0	0	0	0
1	9	0	29	0	5	1	0	0	9.85714	11	1.62	60.5	60.6	23.091	23.0529	-0.00165289	0	0	0	0	6300	12.1	33.7	16.9	15	19	157	10	0.32	9.1	0.39	153	0.32	4.3	0.011	3.83	1.69	211029	0	0	0	0
1	26	1	40	0	5	1	0	0	12	15	1.64	58.8	46.7	17.3632	21.862	0.205782	1	0			4600	11.2	33.5	20.9	13	11	123	10	0.59	2.8	0.35	156	0.03	0.8	0.12	2.52	1.55	127455	0	0	0	0
1	37	1	45	0	6	0	1	0	6.28571	12	1.64	47	44.8	16.6568	17.4747	0.0468085		1	3	1	8600	12.7	35.5	25	16	14	115	11	1.2	8.5	0.56	91	0.04		0.08	4.13	2.25	218326	0	0	0	0
1	18	0	37	0	6	1	0		7.85714	10	1.58	53.3	50	20.0288	21.3507	0.0619137	1	0	4	1	3400	12.2	34.3	16.9	23	31	119	15	0.8	8.6	0.46	119	0.06	0.4	0.731	2.36	1.49	119108	0	0	0	1
1	23	1	35	0	6	1	0	1	7.14286	10	1.59	62.9	60.9	24.0892	24.8803	0.0317965		0	3	1	10100	14.2	41	22.1	13	13	151	17	1.2	12	0.59	92	0.09		0.479	2.85	1.7	76380.8	0	0	0	0
1	13	0	40	0	9	1	0	0	6	7	1.64		66.6	24.762			0	0	3	1	9600	12	34.3	17.1	23	28	120	12	0.5	12.9	0.64	81		0.6	1.44	2.56	1.37	81614.4	0	0	0	0
